# Supplementary material for: Resting-state brain and spinal cord networks in humans are functionally integrated
Source: PLoS Biol. 2020 Jul 2;18(7):e3000789. doi: 10.1371/journal.pbio.3000789 (PMC7363111; doi:10.1371/journal.pbio.3000789)
Supplement: S1 Data — MNI, Montreal Neurological Institute. (XLSX) [file pbio.3000789.s001.xlsx]

## Sheet: Fig.2 barplot-Left
Left ROI	Left ROI
Left	Right
14.624	13.744
6.624	8.008
6.944	12.752
9.912	21.304
18.888	15.016
9.624	17.152
6.344	13.632
16.912	21.688
12.344	13.032
21.016	23.936
19.768	20.52
14.416	16.216
8.792	9.624
14.608	22.072
18.816	17.8
13.12	15.464
17.696	14.056
24.856	23.408
20.928	32.552
36.8	38.416
15.464	22.592
7.504	19.44
16.368	16.704
7.368	8.08

## Sheet: Fig.2 barplot-Right
Right ROI	Right ROI
Left	Right
20.62	13.38
22.928	13.48
43.336	33.46
23.256	21.148
24.976	23.86
34.408	34.184
12.556	10.208
15.644	11.968
28.312	25.124
15.444	23.684
7.672	7.888
17.196	14.228
19.208	17.04
21.1	20.336
37.376	21.776
15.444	12.724
12.496	9.508
31.2	21.348
38.272	28.016
14.64	25.604
24.132	10.956
19.088	15.988
12.068	15.616
29.04	22.572

## Sheet: Fig2 Left
Cluster Index	Z	x	y	z
8	5	62	12	24
8	4.79	56	12	24
8	4.76	50	10	36
8	4.66	54	2	46
8	4.58	52	6	48
8	4.36	58	10	46
7	5.09	36	-24	4
7	4.59	28	-12	10
7	4.59	32	-18	2
7	4.56	22	12	0
7	4.48	18	6	4
7	4.39	22	2	6
6	4.67	-28	16	-2
6	3.93	-32	-2	0
6	3.88	-22	2	-2
6	3.77	-28	-14	-10
6	3.74	-32	-18	10
6	3.73	-18	4	6
5	3.71	-6	-26	-24
5	3.65	-14	-42	-22
5	3.52	-10	-50	-28
5	3.48	12	-26	-26
5	3.32	22	-26	-38
5	3.21	18	-22	-40
4	5.14	26	-12	-34
4	4.86	22	-10	-34
4	4.77	28	-14	-26
4	3.85	38	-8	-38
4	3.37	34	-24	-24
4	3.26	42	-8	-32
3	4.99	66	-54	16
3	4.28	56	-48	8
3	4.28	68	-42	16
3	4.08	62	-40	26
3	4.01	68	-44	24
3	3.51	62	-54	10
2	4.37	-50	2	42
2	4.21	-44	4	38
2	3.98	-52	-8	50
2	3.15	-42	10	36
2	3.08	-32	4	28
2	2.87	-56	0	50
1	3.79	70	-24	34
1	3.13	60	-18	42
1	3.12	62	-28	20
1	2.81	54	-30	44
1	2.76	58	-38	10
1	2.75	56	-26	42

## Sheet: Fig2 Right
Cluster Index	Z	x	y	z
2	6.52	-4	-24	0
2	5.52	26	12	-14
2	5.43	6	-24	0
2	5.42	32	-16	0
2	5.25	-32	-20	0
2	5.2	-42	26	16
1	5.71	-24	-48	58
1	5.34	-12	-28	46
1	5.22	-32	-44	58
1	5.05	-48	-26	50
1	5.05	-40	-32	48
1	4.95	-38	-40	56

## Sheet: Fig3A Dorsal
Cluster Index	Z	x	y	z
9	6.26	18	6	0
9	5.67	24	-6	6
9	5.64	-44	20	-2
9	5.59	-34	18	-2
9	5.52	-30	-4	-6
9	5.52	-26	-20	6
8	5.76	68	-42	26
8	4.85	64	-40	38
8	4.3	66	-28	36
8	4.17	68	-34	36
8	4.14	56	-20	42
8	4.13	54	-32	44
7	4.83	-52	-42	54
7	4.52	-32	-50	46
7	4.19	-30	-42	40
7	4.18	-38	-34	52
7	4.06	-40	-34	46
7	4.05	-44	-28	42
6	4.44	50	6	46
6	4.33	42	-6	38
6	4.23	48	2	44
6	4.2	48	-4	48
6	4.15	54	12	34
6	3.51	48	22	32
5	4.95	22	-44	-46
5	4.56	30	-48	-46
5	4.53	14	-56	-48
5	4.35	14	-46	-48
5	4.28	24	-52	-50
5	3.89	16	-64	-36
4	5.53	-66	-54	0
4	5.5	-56	-52	6
4	5.44	-68	-44	4
4	5.4	-48	-42	6
4	4.2	-62	-44	10
4	3.94	-62	-36	6
3	5.66	40	48	2
3	5.08	52	40	10
3	3.99	60	34	12
3	3.86	50	26	-4
3	3.76	50	30	-12
3	3.7	56	30	8
2	4.38	-16	-50	-32
2	4.36	-30	-54	-46
2	4.33	-12	-48	-50
2	4.13	-16	-50	-48
2	3.91	-32	-50	-42
2	3.76	-36	-58	-42
1	4.51	38	22	-14
1	4.19	30	14	-18
1	3.85	44	22	10
1	3.75	44	18	-6
1	3.66	52	18	-6
1	3.27	46	14	10

## Sheet: Fig3A Ventral
Cluster Index	Z	x	y	z
10	5.33	30	-26	-22
10	4.54	-18	-4	-28
10	4.49	-10	-28	-24
10	4.48	10	-28	-22
10	4.38	4	-42	-18
10	4.33	14	-50	-16
9	5.06	40	12	12
9	4.95	54	6	24
9	4.86	36	18	12
9	4.48	44	-6	46
9	4.19	30	12	10
9	4.19	48	0	12
8	4.74	-30	14	10
8	4.53	-38	12	10
8	4.21	-26	20	-8
8	4.08	-34	12	4
8	4.08	-36	36	26
8	4.02	-40	22	12
7	4.99	-42	12	38
7	4.35	-44	16	44
7	4.29	-40	24	38
7	4.17	-52	-8	44
7	4.04	-36	0	44
7	4.03	-52	0	42
6	5.55	-4	6	24
6	5.35	-2	10	16
6	4.77	-2	6	8
6	4.45	6	16	20
6	4.28	4	8	6
6	4.02	4	8	20
5	5.41	44	-30	20
5	3.9	34	-38	48
5	3.82	50	-32	34
5	3.7	52	-32	40
5	3.69	58	-38	14
5	3.67	48	-32	28
4	5.15	-16	-34	48
4	4.58	-12	-30	46
4	4.46	-24	-26	54
4	4.31	-2	-8	48
4	4.27	-24	-28	50
4	3.79	-10	-22	52
3	4.91	-60	-36	38
3	3.89	-54	-40	48
3	3.7	-54	-36	22
3	3.69	-50	-44	46
3	3.66	-56	-30	24
3	2.96	-52	-36	38
2	3.86	-8	-66	52
2	3.59	-10	-58	42
2	3.45	-6	-52	40
2	3.13	-12	-62	48
2	3.13	-10	-70	42
2	3.03	-16	-66	34
1	3.98	-32	-44	52
1	3.67	-38	-40	42
1	3.52	-36	-46	44

## Sheet: Fig3B Dorsal
'Frontal'	'Parietal'	'Temporal'	'Occipital'	'Insula'	'Thalamus'	'Caudate'	'Putamen'	'Cerebellum'
0.0226474	0.0609515	0.0301545	0.0253357	0.0369476	0.0964327	0.0416246	0.0608885	0.0654622
0.019685	0.0397287	0.0178867	0.0673369	0.0439507	0.0181818	0.0408678	0.0403852	0.0233871
0.0224325	0.0374297	0.0399149	0.0714527	0.0953876	0.155581	0.0537336	0.267164	0.0220368
0.0170053	0.0566955	0.0833669	0.0438567	0.138614	0.130955	0.0216953	0.205654	0.0442356
0.0542835	0.0879883	0.0845534	0.025673	0.252837	0.0952819	0.0317861	0.0531221	0.0239002
0.0309465	0.0328697	0.0252742	0.0288105	0.0243902	0.0179517	0.0310293	0.0764212	0.0158524
0.0147666	0.0230088	0.026595	0.091728	0.0120744	0.0356732	0.0259839	0.128301	0.0617354
0.0562961	0.0880453	0.0933512	0.0322853	0.0482975	0.116686	0.160949	0.114943	0.0425342
0.053673	0.0329077	0.048377	0.0357601	0.165902	0.235213	0.025227	0.13762	0.0857436
0.0352883	0.0483926	0.0806805	0.111362	0.0927312	0.125662	0.00630676	0.0301336	0.0195252
0.0346212	0.0517936	0.0467204	0.0511099	0.174354	0.159494	0.141524	0.156881	0.0330822
0.0431238	0.0870383	0.117931	0.167431	0.234001	0.212198	0.0025227	0.111836	0.0466391
0.0392117	0.0279108	0.0900381	0.0637946	0.281816	0.106329	0.130172	0.41255	0.0496098
0.0227152	0.0404887	0.0577793	0.0786384	0.0837962	0.0980437	0.149344	0.14694	0.0591158
0.0344176	0.0375627	0.0274905	0.0177451	0.0821058	0.0506329	0.0375883	0.0633737	0.0258176
0.0210531	0.0173089	0.0262816	0.0140679	0.0144893	0.125432	0.00933401	0.0611991	0.0347295
0.0383185	0.0494946	0.0887396	0.139802	0.278677	0.396548	0.141271	0.237341	0.125496
0.0442545	0.0340857	0.0498993	0.192598	0.236658	0.224626	0.0438951	0.160298	0.0584947
0.0333096	0.0262958	0.0141482	0.0407192	0.0263221	0.0991945	0.0224521	0.155017	0.060007
0.0402067	0.103587	0.0281621	0.0287767	0.0466071	0.0501726	0.0673562	0.0242311	0.0383213
0.0282442	0.0244528	0.0435863	0.00735443	0.00652016	0.0494822	0.00403633	0.0295123	0.0253855
0.0221272	0.0385317	0.0636445	0.0587005	0.128954	0.171922	0.0312815	0.132339	0.0298955
0.0421627	0.0491336	0.0432953	0.0460158	0.190051	0.112773	0.0835015	0.133582	0.0396446
0.0321224	0.0419517	0.0605328	0.00904123	0.0833132	0.200921	0.0110999	0.0226779	0.0805855

## Sheet: Fig3B Ventral
'Frontal'	'Parietal'	'Temporal'	'Occipital'	'Insula'	'Thalamus'	'Caudate'	'Putamen'	'Cerebellum'
0.078005	0.11455	0.130311	0.0596114	0.145376	0.151438	0.15439	0.0655483	0.137838
0.0184073	0.0330217	0.0470562	0.0921665	0.00724463	0.0119678	0.0209384	0.00310655	0.0238192
0.0381149	0.0690834	0.0746586	0.174212	0.0652016	0.00253165	0.0809788	0.0478409	0.202355
0.0436665	0.0577785	0.0696888	0.0386951	0.0770345	0.0239356	0.14556	0.00186393	0.0671366
0.0498739	0.0342377	0.0545109	0.0206464	0.119536	0.255006	0.0996468	0.110283	0.0431824
0.0257454	0.0598305	0.0192971	0.14611	0.0671335	0.0407365	0.0734107	0.143212	0.0378892
0.0378097	0.0721424	0.0955003	0.0069496	0.0775175	0.0536249	0.2278	0.186393	0.0389154
0.056624	0.0731874	0.0321916	0.0379192	0.111084	0.0800921	0.033552	0.0869835	0.0165276
0.0333774	0.0583295	0.0277591	0.0385939	0.174113	0.0324511	0.151867	0.082013	0.0342434
0.0647536	0.0356057	0.0529214	0.0152486	0.122676	0.0688147	0.244955	0.182044	0.018283
0.0258585	0.0358337	0.0936199	0.0221645	0.0695484	0.103337	0.0363269	0.0779745	0.170623
0.0394265	0.0170239	0.0796508	0.0149787	0.0936972	0.161335	0.0706357	0.28425	0.0235491
0.0343385	0.0455426	0.0456682	0.0107618	0.187636	0.142232	0.134712	0.0242311	0.0557131
0.05806	0.133835	0.0514215	0.146515	0.0354987	0.0448792	0.0141271	0.073004	0.036809
0.0531416	0.0830293	0.0451533	0.026955	0.122917	0.0936709	0.0118567	0.162783	0.0388614
0.0291487	0.0880453	0.0742557	0.102456	0.0956291	0.0547756	0.0592836	0.0382106	0.0611143
0.023665	0.0366127	0.0756212	0.0350179	0.0449167	0.049252	0.0206862	0.0431811	0.0255475
0.0667209	0.0595455	0.041773	0.0918629	0.123642	0.152359	0.0706357	0.104691	0.0106673
0.0248069	0.0296398	0.0258563	0.0102895	0.0214924	0.0260069	0.106458	0.0214352	0.00858786
0.0245921	0.0335157	0.0802776	0.0836988	0.106738	0.040046	0.0391019	0.0146008	0.113965
0.0390195	0.10182	0.0930826	0.0299238	0.0367061	0.0623705	0.00580222	0.0605778	0.0799103
0.0299289	0.0378857	0.0559212	0.0166655	0.0664091	0.0225547	0.0259839	0.0208139	0.0337303
0.0368599	0.0582535	0.0530557	0.268639	0.108186	0.0524741	0.0978809	0.112147	0.0893624
0.0518526	0.0447256	0.0641818	0.0527292	0.0613378	0.0218642	0.0459132	0.0121156	0.0299495

## Sheet: Fig. 4
A
Cluster Index	Voxels	P	(-)LOG10(P)	MAX	MAX X (vox)	MAX Y (vox)	MAX Z (vox)	COG X (vox)	COG Y (vox)	COG Z (vox)
2	2889	7.46e-10	9.13	9.86	73	60	51	71.9	58.6	51.7
1	2432	1.18e-08	7.93	10.1	16	61	50	17.7	59.3	51.5
B
Cluster Index	Voxels	P	(-)LOG10(P)	MAX	MAX X (vox)	MAX Y (vox)	MAX Z (vox)	COG X (vox)	COG Y (vox)	COG Z (vox)
2	3719	1.99e-20	19.7	6.89	23	47	60	25.6	42.9	60.7
1	3547	9.55e-20	19	6.49	67	44	62	63.9	42.1	61
C
Cluster Index	Voxels	P	(-)LOG10(P)	MAX	MAX X (vox)	MAX Y (vox)	MAX Z (vox)	COG X (vox)	COG Y (vox)	COG Z (vox)
1	9217	7.54e-22	21.1	6.11	45	50	66	44.1	48.6	68.7
D
Cluster Index	Voxels	P	(-)LOG10(P)	MAX	MAX X (vox)	MAX Y (vox)	MAX Z (vox)	COG X (vox)	COG Y (vox)	COG Z (vox)
2	5928	2.02e-12	11.7	7.11	50	63	42	44.6	62.2	41.1
1	702	0.0305	1.52	3.25	50	22	26	51	23.1	24.3
E
Cluster Index	Voxels	P	(-)LOG10(P)	MAX	MAX X (vox)	MAX Y (vox)	MAX Z (vox)	COG X (vox)	COG Y (vox)	COG Z (vox)
1	8181	2.81e-15	14.6	6.51	47	61	35	43.4	59.7	35.5
F
Cluster Index	Voxels	P	(-)LOG10(P)	MAX	MAX X (vox)	MAX Y (vox)	MAX Z (vox)	COG X (vox)	COG Y (vox)	COG Z (vox)
1	7827	1.51e-15	14.8	5.99	41	30	31	45.2	33.6	31
G
Cluster Index	Voxels	P	(-)LOG10(P)	MAX	MAX X (vox)	MAX Y (vox)	MAX Z (vox)	COG X (vox)	COG Y (vox)	COG Z (vox)
1	7703	2.88e-23	22.5	5.97	37	48	59	42.9	52.9	59.6

## Sheet: S1 Fig. Left
Cluster Index	Z	x	y	z
1	4.08	60	10	20
1	3.99	46	-2	6
1	3.9	54	12	24
1	3.84	40	12	6
1	3.79	22	-2	10
1	3.78	48	18	-2

[truncated: 8 more sheets: S1 Fig. Right, S2 Fig. LV, S2 Fig. RV, S3 Fig. LD, S3 Fig. RD, S4 Fig., S5 Fig., S6 Fig.]
